# Supplementary material for: Osmosis-Based Pressure Generation: Dynamics and Application
Source: PLoS One. 2014 Mar 10;9(3):e91350. doi: 10.1371/journal.pone.0091350 (PMC3948862; doi:10.1371/journal.pone.0091350)
Supplement: File S1 — MATLAB script for calculation of pressure as a function of time. This script calculates pressure as a function of time for a pressure generator of specified dimensions and permeability containing an aqueous PEG solution as an osmotic driver. It can also be used to determine the effective membrane area available for flux from a set of experimental data. This code is also available on SourceForge: https://sourceforge.net/projects/osmoticpressurizationdynamics/files/. (M) [file pone.0091350.s005.m]

% This script calculates pressure as a function of time for a pressure
% generator containing an aqueous PEG solution as an osmotic driver. The
% area and filtration coefficient of the dialysis membrane are assumed to
% be constant. Bulk modulus is a function of solute concentration and
% pressure. The internal volume of the compartment is a function of
% pressure. The membrane fouling factor is a function of concentration.
%
% Sections 1 through 4 require user input; the rest can be left as-is. The
% time scale in Section 10a can be changed as needed.
%
% If the user has a set of experimental data and wants to determine the
% area of the membrane, the variable 'A' can be commented out and the
% script will determine the area by minimizing the residual sum of squares.
% In this case, the script will prompt the user for an experimental data
% set. The data set should be saved in an m-file with two arrays,
% 'Pressure_Exp' and 'Time_Exp' for pressure [Pa] and time [s],
% respectively.
%
% Authors: Brandon Bruhn and Tom Schroeder
%
% Last Revised: 12/26/2013
 
clear all;
close all;
clc;
 
%% Section 1. Pressure Cutoff
 
% If 'Pressure_Cutoff' [Pa] is declared, the simulation will stop after
% reaching the designated pressure. This is intended to avoid extrapolation
% of the model beyond the pressure limit of the bulk modulus or pressure-
% volume relationships.
 
% Pressure_Cutoff = 208e3; % Bulk modulus data was gathered at pressures up
% to 208 kPa
Pressure_Cutoff = 120e3; % Failure point of membrane during pressure-volume curve collection [Pa]
 
%% Section 2. Initial Conditions
 
C_0 = 0.07; % Initial concentration of PEG inside the compartment [M]
C_Out = 0; % Concentration of PEG outside the compartment [M]
 
P_0 = 2e3; % Initial gauge pressure inside the compartment [Pa]
P_Out = 0; % Pressure outside the compartment (establishes P_0 as gauge pressure) [Pa]
 
%% Section 3. Pressure-Volume Relationship of the Compartment
 
% The function below is an experimentally determined pressure-volume
% relationship. To obtain, record the pressure of a system while adding
% known volume increments. Then, fit V(P) to a function such as a
% high-order polynomial (procedure detailed in Appendix S5).
V = '5.7711e-6 + 3.69131e-11 * P_In - 1.16582e-15 * P_In^2 + 2.1355e-20 * P_In^3 - 1.6605e-25 * P_In^4 + 4.73849e-31 * P_In^5'; % [m^3]
 
% V = 6e-6; % For the (hypothetical) fixed-volume case, define V as a
% constant value; otherwise, comment out [m^3]
  
%% Section 4. Membrane Properties

% The quantity below is the membrane hydraulic permeability [m / (Pa * s)].
% To obtain, obtain aqueous volumetric flow rate across membrane at a known
% pressure in a PEG-free environment, then divide by membrane area and
% pressure (procedure detailed in Appendix S2.)
L_p0 = 6.26e-13; 
 
% A = 0.00219; % Total membrane area (if known) [m^2]

% If "A" is unknown, the parameters below specify the lower and upper
% limits of the area to be used when determining the best
% fit of the simulation to a set of experimental data; 'A_Num' specifies
% the number of points to test within the closed interval specified by
% 'A_Lower' and 'A_Upper'
A_Lower = .002; % [m^2]
A_Upper = .003; % [m^2]
A_Num = 10;
 
% Loads the experimental data file (if 'A' is commented out)
if ~exist('A', 'var')
    [Filename, Pathname] = uigetfile('*.m', 'Select the m-file that contains the experimental data. Ensure the file is in the correct format as specified in this script''s comments');
    cd(Pathname);
    [Time_Exp, Pressure_Exp] = eval(strrep(Filename, '.m', '()'));

    if size(Pressure_Exp, 1) ~= 1
        Pressure_Exp = Pressure_Exp';
    end
    
    if size(Time_Exp, 1) ~= 1
        Time_Exp = Time_Exp';
    end
    
    P_0 = Pressure_Exp(1); % Overwrites the initial pressure value to correspond to the experimental data [Pa]
end

V_0 = subs(V, 'P_In', P_0, 0); % Defines the initial volume according to the initial pressure [m^3]

% The function below is the concentration-dependent fouling factor f. To
% obtain, conduct volume delivery experiments at different PEG
% concentrations. A volume delivery experiment is conducted as follows: the
% compartment is filled with PEG solution and connected to a hose open to
% the atmosphere. The fluid emerging from the hose is collected; the volume
% is recorded over time. The initial volumetric flow rate is divided by the
% membrane area and the initial osmotic gradient to obtain the effective
% hydraulic permeability L_p. f values are obtained via f = 1 - (L_p/L_p0)
% and fit to the Hill Equation, which takes the form below (procedure
% detailed in Appendix S3).

f = '(C_0 * V_0 / V)^1.61336 / ((C_0 * V_0 / V)^1.61336 + 0.0139^1.61336)';  
f = subs(f, 'V', V, 0);
f = subs(f, 'V_0', V_0, 0);
f = subs(f, 'C_0', C_0, 0);

%% Section 5. Physical Constants
 
R = 8.314472; % Universal gas constant [J / (mol * K)]
T = 298; % Temperature of solution [K]
 
%% Section 6. Bulk Modulus Dependence on PEG Concentration and Pressure
 
K = '0.0289056e12 * (C_0 * V_0 / V)^2 + 5.88079e9 * (C_0 * V_0 / V) - 0.0135457e6 * (C_0 * V_0 / V) * P_In + 0.00575313e3 * P_In + 2210.04e6'; % Bulk modulus of aqueous PEG solutions as a function of [PEG] and pressure [Pa]
K = subs(K, 'C_0', C_0, 0);
K = subs(K, 'V_0', V_0, 0);
K = subs(K, 'V', V, 0);
 
%% Section 7. Density of the PEG Solution
 
rho_atm = (0.9970 + sqrt(0.9970^2 + 0.1772 * C_0 * 4000 / 250)) / 2 * 1000; % Density of PEG solution at initial concentration and atmospheric pressure [kg/m^3]; from Eliassi and Modarress (1998)
 
rho = 'BM * rho_atm / (BM - P_In)'; % Average density of fluid inside the compartment [kg/m^3]
rho = subs(rho, 'BM', K, 0);
rho = subs(rho, 'rho_atm', rho_atm, 0);
 
rho_water = 997.05; % Obtained from Handbook of Chemistry and Physics
 
rho_0 = subs(rho, 'P_In', P_0, 0); % Initial average density of fluid inside the compartment [kg/m^3]
 
%% Section 8. Osmotic Pressure of the PEG Solution
 
Osm_P_In = '0.00586e12 * (C_0 * V_0 / V)^3 + 0.19694e9 * (C_0 * V_0 / V)^2 + 1.63414e6 * (C_0 * V_0 / V)'; % Osmotic pressure of PEG solution inside the compartment as a function of concentration (and thus of volume) [Pa]
Osm_P_In = subs(Osm_P_In, 'C_0', C_0, 0);
Osm_P_In = subs(Osm_P_In, 'V_0', V_0, 0);
Osm_P_In = subs(Osm_P_In, 'V', V, 0);
 
Osm_P_Out = 0.00586e12 * C_Out^3 + 0.19694e9 * C_Out^2 + 1.63414e6 * C_Out; % Osmotic pressure of fluid outside the compartment [Pa]
 
%% Section 9. Determining "dP_In/dt"
 
P_In = sym('P_In(t)'); % Pressure inside the compartment as a function of time [Pa]
 
Derivative = diff(subs(rho, 'P_In', P_In, 0) * subs(V, 'P_In', P_In, 0) - rho_0 * V_0, 't'); % Change in the mass inside the compartment as a function of time, "dm/dt" [m^3/s]
Derivative = subs(Derivative, 'diff(P_In(t), t)', 'DP_In', 0);
Derivative = subs(Derivative, P_In, 'P_In', 0);
 
clear P_In
 
Eqn = 'Derivative + A * L_p0 * (1 - f) * ((P_In - P_Out) - (Osm_P_In - Osm_P_Out)) * rho_water'; % Equates the change in the mass inside the compartment with mass flow due to a pressure/osmotic gradient
Eqn = subs(Eqn, 'Derivative', Derivative, 0);
Eqn = subs(Eqn, 'L_p0', L_p0, 0);
if exist('A', 'var')
    Eqn = subs(Eqn, 'A', A, 0);
end
Eqn = subs(Eqn, 'P_Out', P_Out, 0);
Eqn = subs(Eqn, 'Osm_P_In', Osm_P_In, 0);
Eqn = subs(Eqn, 'Osm_P_Out', Osm_P_Out, 0);
Eqn = subs(Eqn, 'rho_water', rho_water, 0);
Eqn = subs(Eqn, 'f', f, 0);

Diff_Eqn = solve(Eqn, 'DP_In');
Diff_Fxn = @(t, P) subs(Diff_Eqn, 'P_In', P);
 
%% Section 10a. Solving the Differential Equation (only executes if 'A' is NOT commented out)
 
if exist('A', 'var')
    Time_Scale = [0, 4000]; % Time scale for the simulation [s]
    
    Sol = ode45(Diff_Fxn, Time_Scale, P_0);
    
    % Determines the last time point where the model is still valid and
    % recalculates the solution over the valid time frame
    if exist('Pressure_Cutoff', 'var')
        for i = 1 : length(Sol.y)
            if Sol.y(i) > Pressure_Cutoff
                t_dummy = linspace(Sol.x(i - 1), Sol.x(i), 1000);
                
                for j = 1 : length(t_dummy)
                    if deval(Sol, t_dummy(j)) > Pressure_Cutoff
                        Time_Scale = [0, t_dummy(j - 1)];
                        Sol = ode45(Diff_Fxn, Time_Scale, P_0);
                        break
                    end
                end
                
                break
            end
        end
    end
    
    Time = Sol.x;
    Pressure = Sol.y;
end
 
%% Section 10b. Adjusting the Simulation to Determine the Filtration Coefficient (only executes if 'A' is commented out)
 
if ~exist('A', 'var')
    A_Range = linspace(A_Lower, A_Upper, A_Num); % Range of areas used for optimization [m^2]
    
    RSS = zeros(1, length(A_Range)); % Residual sum of squares
    
    for i = 1 : length(A_Range)
        A = A_Range(i);
        
        Diff_Eqn_Temp = subs(Diff_Eqn, 'A', A, 0);
        Diff_Fxn = @(t, P) subs(Diff_Eqn_Temp, 'P_In', P);
        
        Time_Scale = Time_Exp;
        
        Sol = ode45(Diff_Fxn, Time_Scale, P_0);
        
        % Determines the last time point where the model is still valid and
        % recalculates the solution over the valid time frame
        if exist('Pressure_Cutoff', 'var')
            for k = 1 : length(Sol.y)
                if Sol.y(k) > Pressure_Cutoff
                    t_dummy = linspace(Sol.x(k - 1), Sol.x(k), 1000);
                    
                    for j = 1 : length(t_dummy)
                        if deval(Sol, t_dummy(j)) > Pressure_Cutoff
                            
                            Time_Scale = 0 : Delta_Time : t_dummy(j - 1);
                            Sol = ode45(Diff_Fxn, Time_Scale, P_0);
                            break
                        end
                    end
                    
                    break
                end
            end
        end
        
        RSS(i) = sum((deval(Sol, Time_Scale) - Pressure_Exp(1 : length(Time_Scale))).^2) ./ length(Time_Scale); % Calculates the residual sum of squares
    end
    [~, optimalIndex] = min(RSS);
    
    A = A_Range(optimalIndex);
    fprintf('The optimal area for this data is %g\n', A);
    
    Diff_Eqn_Temp = subs(Diff_Eqn, 'A', A, 0);
    Diff_Fxn = @(t, P) subs(Diff_Eqn_Temp, 'P_In', P);
    
    Time_Scale = Time_Exp; % Time scale for the simulation [s]
    
    Sol = ode45(Diff_Fxn, Time_Scale, P_0);
    
    % Determines the last time point where the model is still valid and
    % recalculates the solution over the valid time frame
     if exist('Pressure_Cutoff', 'var')
        for i = 1 : length(Sol.y)
            if Sol.y(i) > Pressure_Cutoff
                t_dummy = linspace(Sol.x(i - 1), Sol.x(i), 1000);
                
                for j = 1 : length(t_dummy)
                    if deval(Sol, t_dummy(j)) > Pressure_Cutoff
                        Time_Scale = 0 : Delta_Time : t_dummy(j - 1);
                        Sol = ode45(Diff_Fxn, Time_Scale, P_0);
                        break
                    end
                end
                
                break
            end
        end
    end
    
    Time = Time_Scale;
    Pressure = deval(Sol, Time_Scale);
end

%% Section 11. Plotting the Results

if exist('Pressure_Exp', 'var')
    plot(Time_Exp, Pressure_Exp, 'rx', Time, Pressure, 'b-')
    xlabel('Time (hrs)')
    ylabel('Pressure (kPa)')
else
    plot(Time, Pressure, 'b')
    xlabel('Time (s)')
    ylabel('Pressure (Pa)')
end
