# Supplementary material for: Osmosis-Based Pressure Generation: Dynamics and Application
Source: PLoS One. 2014 Mar 10;9(3):e91350. doi: 10.1371/journal.pone.0091350 (PMC3948862; doi:10.1371/journal.pone.0091350)
Supplement: File S2 — Sample data set to accompany File S1. Contains pressure and time data. This code is also available on SourceForge: https://sourceforge.net/projects/osmoticpressurizationdynamics/files/. (M) [file pone.0091350.s006.m]

% Sample data set to accompany Pressure_Generation_PLOSONE.m script. 
% Should return an A value of 0.00264 with the following parameters:
% Pressure_Cutoff = 120e3
% C_0 = 0.07
% C_Out = 0
% P_0 = 7456.684444
% P_Out = 0
% V = '5.7711e-6 + 3.69131e-11 * P_In - 1.16582e-15 * P_In^2 + 2.1355e-20 * P_In^3 - 1.6605e-25 * P_In^4 + 4.73849e-31 * P_In^5'
% L_p0 = 6.26e-13
% Line 65 (A) commented out
% Modify lines 72 through 74 over multiple runs to close in on L_p value

function [Time_Exp, Pressure_Exp] = Pressure_Generation_PLOSONE_sampleset()

timeInterval = 1; % Time between samples [s]

Pressure_Exp = [
7.456684444
7.259453333
7.195946667
7.217662222
7.158973333
7.20728
7.270124444
7.209875556
7.170337778
7.276062222
7.196062222
7.137346667
7.302395556
7.277648889
7.229662222
7.277911111
7.280044444
7.306026667
7.213306667
7.350382222
7.398226667
7.363533333
7.449533333
7.469288889
7.486333333
7.424502222
7.508768889
7.564173333
7.447342222
7.516097778
7.526911111
7.518662222
7.529044444
7.509288889
7.6132
7.670244444
7.64948
7.775191111
7.802302222
7.686968889
7.775622222
7.856777778
7.860728889
7.805444444
7.855942222
7.800195556
7.807951111
7.878377778
7.847693333
7.893462222
8.024884444
8.052973333
8.027742222
7.996706667
8.003542222
7.978222222
8.110915556
8.158528889
8.103444444
8.197866667
8.197026667
8.269675556
8.180128889
8.262146667
8.337391111
8.299697778
8.317031111
8.233973333
8.383302222
8.358586667
8.494942222
8.447328889
8.462728889
8.57252
8.406808889
8.486551111
8.591035556
8.605742222
8.621751111
8.648684444
8.778351111
8.640266667
8.745271111
8.681737778
8.805226667
8.830115556
8.781924444
8.862906667
8.828817778
8.832222222
8.898551111
8.897195556
8.934862222
9.0144
8.909684444
8.947408889
8.974777778
9.056217778
9.06908
9.043644444
9.056768889
9.145968889
9.190151111
9.123386667
9.189977778
9.108102222
9.422942222
9.270182222
9.331377778
9.35768
9.418591111
9.46632
9.428884444
9.542773333
9.464702222
9.503493333
9.557684444
9.568524444
9.60544
9.572764444
9.743266667
9.580986667
9.718346667
9.714453333
9.780208889
9.750444444
9.738075556
9.85652
9.853431111
9.876417778
9.917715556
9.969106667
9.936057778
9.989182222
9.933115556
9.967262222
10.08570667
10.07991111
10.10030222
10.07365333
10.15944889
10.17254222
10.27748889
10.18347556
10.30517778
10.29243111
10.30676444
10.3168
10.36726667
10.38858222
10.41185333
10.45687556
10.65191556
10.51045778
10.56211111
10.56551111
10.64432889
10.52876889
10.72096
10.70353778
10.75037333
10.69598222
10.81070667
10.77036
10.79997778
10.80880444
10.97027556
10.83631556
10.97817778
11.01497778
10.98948444
10.95632
11.08361778
11.00704889
11.11660889
11.01425778
11.18510222
11.18201778
11.18045778
11.30040444
11.27012
11.27234222
11.31825333
11.37345333
11.41812889
11.44059111
11.45564889
11.48832444
11.52792
11.48486222
11.61305333
11.55814222
11.63073333
11.64844
11.62666667
11.70825333
11.74012
11.78791111
11.94393333
11.83125333
11.80180889
11.89862222
11.85652
12.05493333
12.00184
12.00622667
12.03607556
11.99515111
12.10586667
12.12524444
12.17672444
12.19351111
12.28248
12.26990667
12.27403111
12.26748444
12.40776
12.37990222
12.42612889
12.44556889
12.47818667
12.47694667
12.50529333
12.53987556
12.62396889
12.64219556
12.66795111
12.61029778
12.74348
12.93895556
12.84315111
12.95828
12.96349778
12.85964889
12.89953333
12.90097333
12.95672
13.00782667
12.97183556
13.07868444
13.03966222
13.12788444
13.14250667
13.21567111
13.20520444
13.29628
13.24370667
13.31309333
13.32736889
13.33036889
13.38023111
13.50447111
13.50816444
13.44852444
13.52468889
13.56979556
13.61570667
13.66072444
13.66597333
13.72148889
13.73092
13.69386222
13.77017333
13.81184444
13.82816889
13.90505333
13.96628
14.02721778
13.96873333
14.03079556
13.97467556
13.94522667
14.11264444
14.17193778
14.16726667
14.15725778
14.25225778
14.23777778
14.29727556
14.31515556
14.44822222
14.44764444
14.31861778
14.36190222
14.49658667
14.40467111
14.63677333
14.60920444
14.5966
14.76955111
14.69338667
14.64312
14.72926222
14.84756444
14.879
14.78818222
14.92516889
14.87510667
14.97947556
15.05024889
15.00788444
15.21483556
15.12376
15.07894222
15.22663111
15.23263111
15.24947111
15.22023111
15.35617778
15.48725333
15.37703111
15.32477333
15.35032444
15.43814222
15.48581333
15.62617778
15.6382
15.53129333
15.69550667
15.64768889
15.68884444
15.69412
15.72316444
15.77291111
15.87217778
15.81262222
15.92997333
15.91953333
15.95812
15.96645333
16.10632889
16.18061778
16.04377333
16.11371111
16.14422222
16.14852
16.23204
16.20919556
16.27307556
16.34959111
16.36262667
16.36516444
16.42690667
16.43253333
16.53589333
16.51755111
16.50708444
16.60254222
16.66068
16.68127556
16.66131556
16.75631556
16.78204
16.76462222
16.78630667
16.92992889
16.90287556
17.00479556
16.95438667
17.08528889
17.11000444
17.13930667
17.07003111
17.12958667
17.15326222
17.23087111
17.33506667
17.27159111
17.25743111
17.39588889
17.35049778
17.35698667
17.40886667
17.36001333
17.54334667
17.55952889
17.59572
17.62308889
17.67439556
17.69841778
17.61870667
17.72469333
17.71419556
17.78332444
17.83872444
17.942
17.98084444
17.93914222
17.90750667
18.04420444
18.03731111
18.07203556
18.12758222
18.10073333
18.23192444
18.16792889
18.25069778
18.23590222
18.33020889
18.34206222
18.35593333
18.33813778
18.48251111
18.58027556
18.54284444
18.56084
18.53765333
18.53537333
18.59778222
18.64167556
18.63795556
18.69226222
18.74881778
18.74328
18.82238667
18.84355556
18.8762
18.97676444
18.85093778
18.94129333
18.98356889
19.10628444
19.07124444
19.16831556
19.14264889
19.26337333
19.20044444
19.22951556
19.28206222
19.44036
19.34368889
19.29922222
19.54666222
19.46669333
19.46496
19.50095556
19.45844444
19.66926222
19.5368
19.5922
19.74159111
19.58499111
19.72440444
19.80916444
19.81521778
19.84192444
19.89400889
20.06072889
19.99696444
20.02358667
20.03947556
20.03610222
20.15272889
20.16481333
20.13193778
20.21894667
20.17583111
20.29995556
20.31200889
20.30229333
20.24103556
20.35455111
20.46878222
20.53283556
20.62711111
20.59187111
20.53647111
20.66010667
20.63908
20.6734
20.66114222
20.79230667
20.85788889
20.79400889
20.89512
20.84303556
20.88981333
20.95449778
21.02847556
21.08678667
21.02997333
21.08724889
21.10703111
21.20681778
21.21694222
21.23087111
21.20136889
21.30562222
21.29319111
21.31173778
21.41628
21.48711111
21.46894222
21.50377778
21.52068
21.60817778
21.71067556
21.61668889
21.61844444
21.64916
21.78600444
21.79670222
21.94130667
21.73994667
21.79785778
21.79924
21.88504
21.89493333
22.04140889
22.03434222
22.10557778
22.05037778
22.18203111
22.09704
22.21058222
22.26575111
22.29277333
22.27200889
22.42589778
22.26906667
22.37912
22.44311556
22.47417778
22.40724
22.53292
22.59261778
22.55256
22.58895556
22.67642667
22.76678222
22.80592
22.77811556
22.80825333
22.76136
22.88880444
22.86515556
22.9222
22.96113333
22.96047111
23.07317333
23.06965778
23.11741333
23.15430222
23.07779111
23.2324
23.18175556
23.29180889
23.37128889
23.35303556
23.38279556
23.39753333
23.46124
23.40468444
23.4294
23.42758667
23.50167556
23.52436889
23.56500444
23.75465333
23.60780444
23.66940444
23.68575556
23.78989778
23.87915556
23.87999111
23.87601333
23.9268
23.87468444
24.07860889
24.15691111
24.10647111
24.12769778
24.06961333
24.24697778
24.1942
24.18122222
24.20063111
24.27238667
24.31870222
24.35610667
24.43997333
24.43535556
24.44176
24.50993778
24.51336889
24.56005778
24.62748889
24.68666667
24.70613333
24.79700444
24.76672444
24.80294667
24.82907556
24.8824
24.90403111
24.92340889
24.91571111
24.98385778
25.11040444
25.08038667
25.08972889
25.20108
25.24165778
25.27424444
25.30308444
25.31412889
25.37192444
25.37607556
25.48136889
25.41856
25.52333333
25.60197778
25.60108444
25.45930667
25.67609778
25.68743111
25.75978667
25.75883556
25.66040889
25.81115111
25.92743556
25.85481333
25.98061333
25.86349778
26.00068444
26.16694667
26.20048889
26.12244889
26.1514
26.21219556
26.20642667
26.19448889
26.24533333
26.37914667
26.317
26.48706667
26.40544889
26.44152889
26.5874
26.59809778
26.52960444
26.68277333
26.63726222
26.74396889
26.76052444
26.75316889
26.70088444
26.85442667
26.91109778
26.96874667
27.01823556
27.01722667
27.02250222
27.01284
27.09050667
27.11822222
27.10239111
27.29342222
27.20151111
27.23372444
27.20471111
27.34014222
27.31943556
27.32621333
27.32009778
27.52041778
27.51834222
27.55041333
27.57948444
27.66040889
27.55128
27.67009778
27.72601778
27.78288889
27.78000444
27.87762667
27.82986667
27.97207556
27.97262667
28.06854667
27.94915111
27.99774222
28.05450222
28.15988
28.25014667
28.19748889
28.30996444
28.25626222
28.20262222
28.36816
28.36383556
28.33756
28.39443556
28.45791111
28.43919111
28.51723111
28.61050222
28.52804889
28.67642667
28.64810667
28.61367111
28.83291111
28.75487111
28.77171556
28.82668
28.79530667
28.82082667
28.87164444
28.98414667
29.00825778
29.00672889
29.04667111
29.04990222
29.10836
29.19303111
29.29772
29.22582222
29.26014222
29.31110222
29.31306222
29.35072889
29.37985333
29.40373333
29.60564
29.49290667
29.60350667
29.54787556
29.55892
29.67730667
29.67632444
29.63970222
29.67805778
29.78508
29.74963556
29.80195111
29.84619111
29.89089333
30.03667556
29.97472889
30.03488889
30.06332444
30.10041333
30.16746667
30.12873333
30.16899556
30.26396444
30.28181333
30.32914222
30.32983111
30.47498222
30.46018667
30.55561778
30.51195556
30.55628
30.64251111
30.58030667
30.53101778
30.64297333
30.72684
30.74368
30.79383556
30.84747556
30.73379111
30.92075556
31.0484
30.88300444
31.06135111
30.87911111
31.04303556
31.07784444
31.17636444
30.97246667
31.22963111
31.20488444
31.20252
31.33244444
31.25307556
31.19202222
31.39015111
31.37039556
31.41659556
31.33717333
31.45002222
31.58366667
31.56296
31.54057778
31.60641778
31.61270667
31.70831111
31.75935556
31.71892444
31.78087111
31.77360444
31.84160444
31.97911556
31.95341778
31.94724444
31.93943111
32.02456444
32.00195556
32.03797333
32.11364889
32.12195556
32.14566222
32.20455111
32.16512889
32.3232
32.19754667
32.35483556
32.38970222
32.38053333
32.41381333
32.48894222
32.52375111
32.56923111
32.59708889
32.69811556
32.61384444
32.67714667
32.65961333
32.69644
32.75420889
32.70916
32.95043111
32.81877778
32.91813333
32.86694222
32.91031556
33.07317333
33.02997333
33.10250222
33.17714222
33.05088
33.15199111
33.13544
33.16502667
33.27545333
33.23865778
33.23764444
33.30299556
33.38536444
33.54677778
33.48024444
33.55243111
33.54836444
33.52581333
33.52569778
33.60125778
33.67335556
33.83286667
33.80754667
33.81573778
33.67101778
33.84867111
33.85943111
33.89158667
33.81100889
34.03512
34.00166667
33.95762667
34.22171111
34.12582222
34.08815556
34.24417778
34.20737778
34.25753333
34.31599111
34.33943556
34.29565778
34.29095556
34.44112444
34.48588444
34.4954
34.59611111
34.42148444
34.64874222
34.65892
34.58474667
34.57211556
34.70901778
34.66817778
34.72556889
34.79568
34.70324889
34.86723111
34.77880889
34.93938667
34.95648889
35.04208444
35.00843111
35.06752
35.07476
35.22066222
35.11444444
35.18807111
35.28177333
35.25976444
35.26668889
35.41760444
35.30230667
35.40136889
35.32272444
35.36249333
35.46917333
35.53908
35.4938
35.56659111
35.53683111
35.62617333
35.69749333
35.76757333
35.69117778
35.88235556
35.76489333
35.87627111
35.82551556
35.90332444
35.92432
35.79038667
35.99312889
36.05135556
35.99096889
36.10496889
36.14113333
36.13435556
36.14300889
36.24553333
36.16210222
36.194
36.24890667
36.35665333
36.38119556
36.33164889
36.42852
36.45816889
36.51844444
36.45712889
36.48086667
36.49724444
36.59305333
36.63691556
36.75291111
36.80574222
36.75839111
36.76268444
36.87836444
36.77064444
36.81476889
36.91025778
36.99986222
36.947
37.02440444
37.10160889
36.95268
37.05837778
37.05595556
37.30357333
37.19597333
37.22054667
37.25656444
37.35511111
37.32877778
37.31874222
37.38516
37.34850667
37.33648
37.36609778
37.32246222
37.44514667
37.65129333
37.54824889
37.64641778
37.65189778
37.69368889
37.69588
37.72431556
37.73495556
37.81100889
37.89882222
37.90660889
37.81172889
37.95688
37.89995111
37.89591111
38.02837333
38.02866222
38.07837778
38.08538667
38.16827111
38.06427556
38.17182222
38.09256889
38.30748
38.21773333
38.28435111
38.26776889
38.34439556
38.33825333
38.37920444
38.34284
38.48726667
38.49522667
38.44885333
38.52461333
38.58497778
38.54866667
38.56648889
38.65107556
38.71446667
38.65603556
38.68986667
38.70073778
38.85082222
38.83911111
38.78786222
38.80534222
38.91576889
39.07504889
38.89586667
39.02091556
38.99334667
38.98475111
39.00704444
39.05287111
39.14331111
39.13939111
39.31179556
39.22697778
39.31784889
39.19704
39.26426667
39.37414667
39.32338667
39.37887556
39.38972
39.40408
39.56131556
39.45567556
39.49302222
39.65876444
39.65948444
39.58409778
39.60036444
39.7518
39.67156889
39.76414222
39.79976
39.78236889
39.80824
39.88143556
39.78268889
39.81668889
40.11042222
40.04726222
39.91912889
40.06814222
40.10941333
40.10724889
40.05487556
40.08596444
40.10099111
40.27376889
40.25908889
40.21810667
40.20876444
40.3784
40.46503111
40.30877778
40.35356889
40.4308
40.34569333
40.51821333
40.54768889
40.49580444
40.50618667
40.58215111
40.66307556
40.68242667
40.69194222
40.75011111
40.66555556
40.70128889
40.64957778
40.86157778
40.95602667
40.92222667
40.92692889
40.79833333
40.90953778
41.02763556
40.91896889
41.07859556
41.09523556
41.13867111
41.08387556
41.09633333
41.13428444
41.33091556
41.22977333
41.32183111
41.29717333
41.26784
41.30187111
41.34316889
41.36249333
41.36232
41.50104
41.53270667
41.50695111
41.58778667
41.50741333
41.52457333
41.61325333
41.59845778
41.64321778
41.80163556
41.64356444
41.71076
41.68192
41.76552889
41.81790222
41.78617778
41.86845778
41.89496
41.91223556
41.98003556
41.95053333
42.00264889
42.00132
42.01891111
42.11616
42.14009778
42.21640444
42.24692
42.23532444
42.18889333
42.27434667
42.21392444
42.31622222
42.25796444
42.35345333
42.36997778
42.40752889
42.50659111
42.42148444
42.43561778
42.56132889
42.58085333
42.60349333
42.64510667
42.58137333
42.66930222
42.65047111
42.72759111
42.75596889
42.75951556
42.87435556
42.78576
42.91104
42.73863556
42.92139111
42.86832444
42.92923556
43.01465778
42.98654222
43.08915111
43.17607556
43.13668
43.23398222
43.18764
43.23568444
43.14481333
43.28272444
43.25976889
43.19914667
43.17924444
43.26187111
43.26965778
43.47995556
43.41483556
43.40266667
43.38729778
43.55586222
43.62386667
43.62378222
43.59428
43.60316
43.56988
43.65994667
43.67223111
43.70856889
43.74121778
43.85850667
43.81833333
43.78205333
43.82571556
43.92002222
43.83185778
43.86470667
43.97233778
43.90168
44.04746222
44.10978667
44.10854667
44.04137778
44.13231111
44.17799111
44.13522222
44.20628444
44.19962222
44.39333778
44.29404444
44.24795556
44.27668
44.32602667
44.32118222
44.33384
44.43322222
44.48369333
44.46148444
44.51749333
44.62800444
44.59974222
44.58673778
44.65451111
44.61868889
44.62797778
44.55155111
44.76205333
44.74676889
44.83868
44.84182222
44.70062222
44.81693333
44.82676889
44.92865778
44.98437778
44.89656
45.01636
44.99513333
44.99704
45.11481778
45.15032
45.17105778
45.20168444
45.18735111
45.11222222
45.23730222
45.22192889
45.28627111
45.32999111
45.31894667
45.45276
45.41434667
45.41207111
45.52125778
45.45610667
45.49498222
45.47672889
45.57362667
45.74095556
45.50720889
45.54836444
45.66727111
45.80192444
45.71690222
45.63424889
45.68526667
45.85348889
45.76942222
45.84177778
45.70732889
45.80979556
45.89395111
45.96573333
45.92238667
45.99950222
46.05524889
46.09634667
46.09245333
46.09508
46.105
46.14217333
46.10211556
46.24022667
46.15137333
46.30312889
46.21453333
46.33580444
46.30961778
46.28250667
46.31284444
46.40752889
46.32622667
46.48395111
46.42886667
46.50624444
46.49972889
46.51331111
46.53358667
46.54434222
46.62143111
46.60952
46.52848
46.69208889
46.70224
46.69448
46.67043111
46.70466222
46.75343111
46.83983111
46.80476444
46.80779111
46.87617333
46.91735556
47.03259556
46.94556
46.96972889
47.04465333
47.04444889
47.17913333
47.03340444
47.33820889
47.12101778
47.14063111
47.20972889
47.25515111
47.25916
47.12024
47.29509778
47.35681333
47.38738222
47.20854667
47.43522667
47.48128444
47.41829778
47.39874667
47.47534222
47.44269778
47.40393778
47.51090222
47.55263556
47.58752889
47.59410667
47.59436444
47.55511556
47.62398222
47.64079556
47.70488
47.78684
47.77519111
47.79038667
47.90116
47.90078667
47.83330222
47.85100889
47.91197778
47.87206222
47.91817778
47.92339556
47.98324
48.06552
48.07284444
48.03515111
48.01683556
48.09409778
48.06531556
48.05
48.1082
48.19844
48.20152444
48.21355111
48.25265778
48.09528
48.33568889
48.29107111
48.33894667
48.348
48.36568
48.37508444
48.43218667
48.42725333
48.41338222
48.4892
48.56072444
48.51166667
48.48395111
48.55469778
48.52574222
48.65130667
48.64029333
48.65237778
48.58864
48.61938222
48.66180444
48.62307556
48.81725333
48.63406222
48.81370667
48.72089778
48.73108
48.79196
48.88888889
48.72744444
48.89803111
48.78965333
48.73785778
48.78319111
48.96816889
48.97428444
48.99187556
48.93192
49.0604
49.16358667
49.06703111
49.03092444
49.14109333
49.12015556
49.07490667
49.15306222
49.18224444
49.10408889
49.15268444
49.11502222
49.20676
49.20289778
49.20174222
49.26057333
49.28142667
49.25068444
49.35352444
49.36327111
49.29723111
49.31110222
49.41114667
49.39938222
49.39557333
49.44887111
49.42510667
49.48540889
49.43191111
49.51419111
49.48463111
49.58066667
49.62190667
49.58911556
49.64500889
49.67494222
49.71315556
49.82592
49.71269333
49.74617778
49.82364
49.76258667
49.77314222
49.81415111
49.84252889
49.80688444
49.83889778
49.84169333
49.97055111
49.83979111
49.93222222
49.85568
49.91762667
49.94721778
50.03145778
50.02070222
49.93718222
50.09963556
50.08613778
50.15414222
50.11460444
50.12016889
50.0836
50.22263556
50.15541333
50.38384889
50.31864444
50.19919111
50.31221333
50.37188
50.31440444
50.30808889
50.35573333
50.43876
50.51403111
50.53099111
50.57430667
50.5876
50.50705333
50.65436444
50.65128
50.70071111
50.66255556
50.68248444
50.62731556
50.74607556
50.81676
50.76211111
50.81898222
50.81872444
50.90212889
50.82351111
50.93982222
50.92877333
50.90258667
50.88851556
50.94576
51.07078222
50.97716889
50.97151556
50.97529333
51.13705333
51.07502222
51.18717778
51.31044
51.09206667
51.22611111
51.19254222
51.23629333
51.20413778
51.44523556
51.30573778
51.37201333
51.28555111
51.33489333
51.42986222
51.34796
51.40056444
51.43372889
51.41019556
51.49827111
51.63782667
51.52812
51.60523556
51.49815556
51.62804889
51.68183556
51.66617778
51.69680444
51.79638667
51.74208
51.82320889
51.74430222
51.76872889
51.78854222
51.84971111
51.91774222
51.82216889
51.93138667
51.88354222
51.94528444
51.87560889
52.02076
51.99492
52.04406222
52.01317333
52.10243111
52.11705333
52.11633333
52.13369333
52.18947111
52.19907556
52.30235111
52.27316444
52.27160444
52.28943111
52.28957333
52.38632889
52.35550222
52.44585333
52.39968444
52.40787556
52.45626667
52.47861778
52.43636889
52.50483111
52.54584444
52.55164
52.58754667
52.64384
52.65921333
52.62229778
52.62988
52.70177778
52.72920444
52.70694222
52.82867111
52.76098667
52.87954667
52.86547111
53.00188444
52.89356
52.84424444
52.95207556
52.88300889
53.00877778
53.00453778
52.98356889
52.91262667
52.93356444
53.00543111
53.15216889
53.11208
53.07675111
53.25852889
53.18014222
53.32465778
53.27095556
53.24289778
53.18562222
53.36751111
53.37636444
53.35237333
53.38873778
53.44229333
53.48264
53.38259556
53.48820889
53.50530667
53.53807111
53.52947556
53.53801333
53.59592444
53.73484444
53.62908889
53.57789778
53.68644889
53.70724444
53.73484444
53.63664444
53.70986667
53.78975556
53.72425778
53.79526222
53.80446222
53.80737333
53.84019556
53.84948
53.87321778
53.90574667
53.87572444
53.90975556
53.99059111
53.93963556
54.07803556
54.02972889
54.07362222
54.12291111
54.14064444
54.19345333
54.12844889
54.17055111
54.18468444
54.20971556
54.15982222
54.26462667
54.28974667
54.21144889
54.30036
54.34653333
54.49399111
54.30073333
54.44738222
54.38587111
54.38607111
54.52479111
54.52271556
54.59651556
54.54082667
54.60283111
54.51034222
54.57575111
54.62183556
54.67002667
54.64366667
54.69459556
54.70642222
54.67325778
54.76139111
54.78812444
54.79348889
54.85630222
54.80606222
54.85260889
54.92707556
54.92072889
54.97137333
55.01947556
54.95770222
54.93148444
54.97604444
55.05292889
55.12304
55.09515111
54.96644
55.11822222
55.13443111
55.06703111
55.14495556
55.12511556
55.20168444
55.16093333
55.16102222
55.16664444
55.27577333
55.19242667
55.32338667
55.22496
55.37498222
55.34974667
55.38640444
55.41985778
55.47877778
55.45120444
55.54605778
55.47557333
55.53322667
55.59102222
55.45164
55.50115556
55.59802667
55.56644889
55.61461333
55.69308444
55.64613333
55.70707111
55.63001333
55.75156889
55.64642222
55.82609333
55.94150667
55.87679111
55.83064889
55.80287556
55.88749333
55.89896889
55.96908
55.9024
55.94468
55.96230222
55.97487556
55.96077333
56.07774667
56.01305778
56.07252889
56.07964889
56.16472889
56.10211556
56.17095556
56.04818667
56.17418667
56.29545778
56.16345778
56.26615556
56.17133333
56.3782
56.24187556
56.37121778
56.30638667
56.34341778
56.41096
56.37522667
56.34774222
56.38964889
56.47832889
56.48435556
56.46728444
56.39936444
56.52000444
56.53952889
56.54425778
56.63853333
56.50610222
56.65182667
56.67784444
56.62088444
56.71605333
56.68637778
56.67697778
56.82711556
56.89569778
56.87317333
56.72516889
56.85428444
56.79034667
56.86809778
56.75968889
56.87732444
56.92502667
57.01691111
56.83403556
56.95112889
56.93212
57.05731556
57.00476889
57.168
57.08990222
57.00719111
57.11851111
57.05630667
57.17469333
57.14250667
57.12543556
57.16154222
57.11686667
57.21944889
57.27485333
57.25348
57.20898222
57.34605778
57.28768444
57.33821333
57.33777778
57.35554667
57.41054222
57.56180444
57.42853778
57.50346222
57.49236
57.54035111
57.55439556
57.49368889
57.61345778
57.61766667
57.49363111
57.62482222
57.71520444
57.66389778
57.60916
57.73279556
57.63892444
57.66874222
57.74969778
57.81778667
57.69674667
57.82511111
57.86710222
57.81697778
57.83024444
57.83353333
57.81850667
57.94955556
57.95540889
57.92936889
57.95183556
58.01508
58.09932
58.03567111
58.05952
58.00556
58.13444444
58.16449778
58.23962222
58.21283111
58.17015111
58.05032
58.29528444
58.12573778
58.20591111
58.22007111
58.29447556
58.27945333
58.27694222
58.31449333
58.32548
58.42555556
58.32424
58.45422222
58.43956889
58.51507111
58.43726222
58.43602222
58.40118222
58.43371556
58.54385333
58.50520889
58.52960889
58.62154667
58.62425778
58.61280889
58.66861333
58.61736444
58.56104
58.65774222
58.70512444
58.71048889
58.69805778
58.74180889
58.76191111
58.82325333
58.75380444
58.82426222
58.83069333
58.88681333
58.84655556
58.92240444
58.89405333
58.90584889
58.93275556
59.05443111
58.96044444
58.98582222
59.04569333
59.03424444
59.08476889
59.02435111
59.0358
59.10351556
59.00626667
59.14599556
59.18429778
59.31508444
59.27877333
59.14455556
59.25945333
59.19335111
59.24356
59.24036
59.28560889
59.29180889
59.34605778
59.3216
59.42608889
59.44160444
59.35329778
59.43577778
59.37757778
59.40869778
59.41639556
59.52777778
59.61224889
59.58058222
59.56117333
59.52896
59.55958667
59.66885778
59.73193333
59.70320889
59.67638667
59.70038222
59.73464444
59.73273778
59.68648
59.78894667
59.92051556
59.79500444
59.82998667
59.90194222
59.86320889
59.86165333
59.98145333
59.94730667
59.94883556
60.00187111
60.04094667
59.97294667
60.18399111
60.08836
60.03714222
60.06935556
59.88579111
60.06647111
60.06947111
60.12891111
60.05447556
60.19772
60.09046667
60.13932
60.19483556
60.06465333
60.28995111
60.29753333
60.26517778
60.30215111
60.26924444
60.30483111
60.27443556
60.31936444
60.34918667
60.30918667
60.35085778
60.37116444
60.53952889
60.50247111
60.45721778
60.48620444
60.56386667
60.59674667
60.52735556
60.43619556
60.60479111
60.54394222
60.56098667
60.65206222
60.63008444
60.67464
60.68300444
60.65252
60.65024444
60.62870222
60.66114667
60.70861333
60.87851111
60.79758667
60.74847111
60.83700889
60.86158222
60.86221333
60.87404
60.86270667
60.93858222
60.82440444
60.85702222
60.88981333
60.88130667
60.94625333
60.91799111
61.00139556
60.90550222
60.95972
61.04751111
61.05824
61.10986222
61.09028
61.03796444
61.15594667
61.11666667
61.07058222
61.17004889
61.18922667
61.18824889
61.19955111
61.15464889
61.23989778
61.19081333
61.17867111
61.24059111
61.22031556
61.40944889
61.30196
61.44872889
61.39655556
61.36099556
61.41766667
61.35799556
61.37437778
61.30435556
61.34326222
61.45792444
61.48327556
61.39419111
61.40515111
61.50389778
61.50256889
61.54115556
61.43252
61.59944444
61.50660889
61.59321333
61.54813778
61.59419556
61.56013333
61.49374667
61.55419111
61.59309778
61.53746667
61.69948889
61.58118667
61.67976
61.68440444
61.71258222
61.67113778
61.727
61.79477333
61.76515556
61.72518222
61.86453778
61.75661778
61.78935111
61.86868889
61.85657778
61.87959111
62.00178667
61.90326667
61.92408889
61.88662667
61.91838222
61.91612889
61.95838222
61.93923111
61.95004444
61.99140444
62.02004
61.95953333
61.98451111
62.02453778
62.07512444
62.11555556
62.11576
62.11650667
62.14465778
62.10782667
62.17470667
62.16683556
62.21271556
62.36248
62.25865778
62.26736889
62.19884444
62.22468444
62.20429778
62.24002667
62.39916444
62.28911556
62.37150667
62.31261778
62.38154667
62.35988444
62.38999556
62.37168
62.41176889
62.46930222
62.38526667
62.33427556
62.42716889
62.51824444
62.48787556
62.4456
62.62414222
62.47856
62.66500889
62.51325778
62.59187111
62.59022667
62.60107111
62.62085778
62.56211111
62.59896889
62.56862667
62.65084889
62.65624444
62.70893333
62.6914
62.73641778
62.76753333
62.71063556
62.76779556
62.71484444
62.72689778
62.72511111
62.75132889
62.71420889
62.75911556
62.83952
62.77039111
62.88324
62.76317778
62.87677778
62.90948444
62.89812
62.88698667
62.93788889
62.93327556
62.90882222
62.91992444
63.00554667
62.96814222
63.05437333
62.94778222
63.00575111
62.99441778
62.96569333
63.13500889
63.16638667
63.02764
63.18210667
63.16728
63.18348889
63.24898222
63.1126
63.25065778
63.21717333
63.27897778
63.34357778
63.21417333
63.18893778
63.25356889
63.27667111
63.28849333
63.24163111
63.30781778
63.43254667
63.36569778
63.43765333
63.48575556
63.44353778
63.39312444
63.5148
63.57983111
63.4506
63.47664444
63.39635556
63.54173333
63.54456
63.58759111
63.59704889
63.60293333
63.60071111
63.54629333
63.56448889
63.57331556
63.64183556
63.64820889
63.67912889
63.61726667
63.74064
63.73075111
63.73490222
63.68149333
63.80198222
63.83304444
63.88590667
63.69106667
63.89704
63.87774667
63.91480444
63.95708444
63.76478222
63.93957778
63.80553333
63.79076444
63.93464444
63.95881333
64.05453333
64.08118222
64.07022222
64.10056
64.14364889
64.15394222
63.95587111
63.94171111
64.19178222
64.09635111
64.14644444
64.18555111
64.13946667
64.05015111
64.17502667
64.21724444
64.17225778
64.18185778
64.26229333
64.35426222
64.22711111
64.18047556
64.27959556
64.41277778
64.31362667
64.34166222
64.39861778
64.33557333
64.27538667
64.41635556
64.39628444
64.38812
64.46434222
64.38624444
64.43328444
64.44928889
64.43241778
64.61036
64.46013333
64.50996889
64.43836
64.53566667
64.57246222
64.53580889
64.60750222
64.72396
64.67207556
64.56470667
64.55328444
64.64522667
64.63348889
64.584
64.69229333
64.81111111
64.70956889
64.82838667
64.75542222
64.78524444
64.74792444
64.70428889
64.91040889
64.85578667
64.86368444
64.78253333
64.86864889
64.86195556
64.94769778
64.95023556
64.94688889
64.88517333
64.94244889
64.97114222
64.90873333
64.97379556
64.99052444
65.04569333
65.10994667
65.11294667
65.07343556
65.14034667
65.07692889
65.16656
65.16875111
65.17359556
65.17547111
65.18216444
65.17607556
65.26132889
65.17348
65.19644
65.18925778
65.25930667
65.23511111
65.29648444
65.30594222
65.23266222
65.30631556
65.31771111
65.43935556
65.32682222
65.36059556
65.33042667
65.35148
65.41561778
65.41516
65.30164444
65.44039111
65.49037333
65.44887111
65.48007556
65.46562667
65.50583111
65.58297778
65.52004889
65.55067556
65.51583556
65.57778667
65.66067111
65.61230667
65.64610667
65.62551556
65.56267111
65.58516889
65.77980889
65.70592
65.73400889
65.73876889
65.69164444
65.67993333
65.76841333
65.66173778
65.75396444
65.70289333
65.64414667
65.69348889
65.80195556
65.70378667
65.87794667
65.78837333
65.82652889
65.9386
65.79526667
65.80962667
65.94474222
65.91382667
65.91875556
65.91088444
65.94041333
65.83059556
65.99875556
65.94093333
66.00738222
66.07045333
65.89842222
66.01649333
66.05340889
66.08446667
65.90993333
66.05271556
66.11737333
66.14405333
66.10442667
66.07310667
66.15013778
66.14336
66.04671556
66.03607556
66.18823556
66.23913778
66.21009333
66.23824
66.33817333
66.29401778
66.40675111
66.39253333
66.24928889
66.44657778
66.31956889
66.34053778
66.45817333
66.34716889
66.34736889
66.40767556
66.34399556
66.34019111
66.48222667
66.42772
66.51888
66.44401333
66.42059556
66.51616889
66.53384889
66.52490667
66.60698667
66.61134222
66.56081333
66.53699111
66.59031556
66.59207556
66.59492889
66.68159556
66.72920889
66.6578
66.64191111
66.66610667
66.63429778
66.70428889
66.71548
66.66821333
66.74884889
66.76113333
66.75574222
66.85647556
66.87966222
66.83380889
66.81019111
66.82899111
66.90106222
66.93567111
66.86464
66.85474667
66.93249778
66.95943556
66.96520444
66.95813778
67.00641333
67.02893778
67.02977333
67.05930667
67.05039556
67.04321333
67.04860889
67.08183111
67.08941333
67.11531111
67.13780889
67.12901333
67.21236
67.19972889
67.22478667
67.18652
67.19768
67.26934667
67.26100889
67.30845333
67.26640444
67.25705778
67.31476889
67.28258222
67.27592
67.31015556
67.39159556
67.39941333
67.40085333
67.42202222
67.35272
67.49181333
67.42182222
67.46612
67.47563556
67.44705333
67.56218222
67.49164
67.53769778
67.49573778
67.58574667
67.53544889
67.52535556
67.62975556
67.62502667
67.58020889
67.58764889
67.66764889
67.66750667
67.67451556
67.76899111
67.73752889
67.75416889
67.82569333
67.80074667
67.73135556
67.71656
67.80775111
67.76850222
67.83391111
67.80671556
67.82263556
67.90079111
67.84737778
67.95270222
67.87177778
67.87743111
68.07457778
67.97476444
67.96487111
67.99512444
67.96919556
67.97788
68.08833333
68.08340444
68.05943556
68.11890222
68.02009778
68.10592444
68.06318667
68.10332889
68.07192444
68.20392444
68.19809778
68.19994222
68.2274
68.23904889
68.22529333
68.18082222
68.30220889
68.33442222
68.31564889
68.35550222
68.34953333
68.27968444
68.23155111
68.27002222
68.30091111
68.33929778
68.50013333
68.29214222
68.40199556
68.36337778
68.44447556
68.54206667
68.47527556
68.55925778
68.48176444
68.50613333
68.52003556
68.55983111
68.45442222
68.64113333
68.53811556
68.58446222
68.67813333
68.74385778
68.67974667
68.65829333
68.61604
68.66890667
68.68871556
68.66887556
68.70625333
68.77668
68.69102667
68.72090222
68.67879556
68.80863111
68.80961333
68.75842222
68.85722667
68.84292444
68.88312444
68.87378222
68.81601778
68.87109778
68.90270667
68.91147556
68.84376
68.87384
68.93841333
68.88485778
68.87903111
68.92912444
69.02674667
69.07583111
69.01498222
69.01671111
69.09858667
69.03430222
69.09913333
69.08243556
69.12898222
69.12941778
69.10155556
69.15534222
69.22032
69.07170667
69.17740444
69.19347111
69.31600889
69.21864444
69.31468
69.23773778
69.27845778
69.2474
69.3734
69.29818667
69.34502222
69.29469778
69.32457333
69.38141778
69.40890222
69.50280444
69.44694222
69.36993778
69.34940444
69.32855556
69.57412444
69.51151111
69.30305778
69.49363111
69.44261333
69.58329333
69.52953778
69.59310222
69.61481778
69.54548444
69.62436
69.59165778
69.61648889
69.54015111
69.59713778
69.68988444
69.71684889
69.64475111
69.62989778
69.68645333
69.75950667
69.73181778
69.69565333
69.85020444
69.81150222
69.75292889
69.82076
69.81816444
69.81328889
69.83601778
69.80063111
69.83549778
69.90952889
69.95576
69.90223111
69.86453778
69.94687556
69.93116
69.97585778
70.00657333
69.94724889
69.93594667
69.98849333
69.99800889
69.97597333
70.00968889
70.08663111
70.11547111
69.95299111
70.02246667
70.09600444
70.13139111
70.21563111
70.07178222
70.22079556
70.16499111
70.20193333
70.22010222
70.15844444
70.10656
70.13243111
70.27054222
70.26391111
70.29327111
70.08438222
70.19631111
70.29860444
70.28086667
70.29459556
70.2826
70.32504889
70.31138222
70.37652889
70.28611556
70.43605333
70.46431556
70.44055111
70.46789333
70.42215111
70.48360889
70.46307556
70.56464889
70.45240444
70.47781333
70.4856
70.47239111
70.54714222
70.54212444
70.62083111
70.61192
70.51455556
70.62221333
70.60981333
70.6054
70.59236444
70.66388889
70.59464444
70.67862222
70.79876889
70.72208444
70.68245778
70.75666222
70.74440889
70.80298222
70.75756
70.80237333
70.70662667
70.75112889
70.8452
70.78149333
70.89048
70.82983111
70.87911556
70.75675111
70.90144
70.78051556
70.91141778
70.94216
70.8202
70.98859111
70.90772444
70.83314667
70.90077778
70.96099111
71.04979111
71.00534667
70.87932
71.13074222
71.04330222
71.07153778
71.03479556
71.09648
71.02323111
71.10147111
71.16512
71.12578222
71.12016
71.15067111
71.19139111
71.25593778
71.24261333
71.15499556
71.21778222
71.18755556
71.24944889
71.23696
71.25567556
71.23736444
71.22810667
71.19064444
71.15338222
71.29884889
71.26017778
71.31952889
71.35050222
71.34911556
71.43952889
71.34643556
71.38502222
71.40942222
71.34612
71.29838667
71.40065333
71.36117333
71.50372444
71.37752444
71.46505333
71.59491556
71.41769778
71.4778
71.42199556
71.61253778
71.46141778
71.50447556
71.64861778
71.67454222
71.49311556
71.65885333
71.62955556
71.63768889
71.74266222
71.64919556
71.78733778
71.66863111
71.61222222
71.67688
71.68948444
71.75624444
71.71895556
71.77378222
71.75930222
71.76902222
71.73204889
71.76579111
71.88963111
71.79163111
71.88011111
72.00276889
71.85407111
71.90970222
71.86580889
71.84247556
71.92351556
71.87904444
72.00645778
71.87076889
71.86471111
71.91601778
72.01516889
72.03209778
71.95123111
72.02956
71.96354667
72.09995556
72.10904
72.12075111
72.14341778
72.13756444
72.21096
72.24006222
72.05485333
71.99088444
72.12057778
72.19798222
72.09802667
72.12328889
72.22246667
72.24496444
72.30373778
72.29416444
72.30091111
72.29419111
72.31636889
72.2702
72.35983111
72.36104444
72.39420889
72.37785778
72.49765778
72.38921778
72.33863556
72.32920444
72.43767111
72.32672444
72.51674667
72.44617778
72.47519111
72.44098667
72.4918
72.53041778
72.53886667
72.52344
72.55282667
72.58829778
72.58538667
72.59850667
72.54962667
72.67421333
72.71807556
72.59666222
72.59983556
72.69944889
72.80915111
72.7406
72.76335556
72.6238
72.86839111
72.73220889
72.74158222
72.73941778
72.75842222
72.91704444
72.80993333
72.80044444
72.78634222
72.79222222
72.86086222
72.89016444
72.94308444
72.90891111
72.83389778
72.90740889
72.91404444
72.96361778
72.85108444
73.02302667
72.91730222
73.01904889
72.92021333
73.03069778
72.98637333
73.00855111
73.04540889
73.05227111
73.08142667
73.01397333
73.13403111
73.04134222
73.20298667
73.15768
73.06605778
73.13870222
73.18533778
73.22721333
73.21083111
73.18623111
73.21282222
73.21703111
73.25648444
73.33694667
73.30421333
73.20910222
73.27309778
73.35961333
73.44893333
73.31935556
73.33152444
73.38438667
73.36708444
73.34727111
73.35249333
73.42635111
73.36293333
73.42620444
73.38482222
73.46776444
73.44209778
73.48371111
73.48858667
73.50263111
73.42009333
73.5056
73.38436
73.48227111
73.53810222
73.52599111
73.76014222
73.47733778
73.65957778
73.65533778
73.61253778
73.57276889
73.71125778
73.75463111
73.74667111
73.76636889
73.72841778
73.68763556
73.73291556
73.67174667
73.76112
73.78416444
73.74644
73.82834667
73.79581333
73.82981778
73.82785778
73.81813778
73.75584444
73.95829778
73.97297778
73.82883556
73.89179556
73.82312444
73.8002
74.07910667
73.91048
73.82828889
73.94151111
74.04014667
73.99322222
73.96628444
73.90246222
73.92758222
74.04974667
74.06930222
74.07264889
74.09667111
74.07463556
74.14872444
74.05900444
74.07504
74.16724
74.08793333
74.02907111
74.20776
74.21944
74.22454667
74.20461778
74.19541778
74.25171111
74.14030667
74.25327111
74.18936
74.22460444
74.22042222
74.23057333
74.28519556
74.37410667
74.30526667
74.32626222
74.30068
74.34584444
74.41589778
74.41618667
74.37797333
74.39796
74.45036
74.44637778
74.40519556
74.53930222
74.48482222
74.48888889
74.53774222
74.45151556
74.54428889
74.71285778
74.62339556
74.56453778
74.54031111
74.51729778
74.6052
74.57676444
74.62460889
74.67297333
74.66697333
74.62556
74.61188889
74.73209333
74.62913778
74.72785333
74.70354222
74.68076
74.75876889
74.72396
74.74729333
74.72872
74.82501778
74.83577333
74.80690222
74.87536889
74.8172
74.84436889
74.83856889
74.81971111
74.83046667
74.87323556
74.8692
74.92154222
74.89094222
74.96722222
74.97901778
74.95816889
74.96512
74.95332444
74.99938222
75.02424
75.03090222
75.01128889
75.09227111
75.06228
75.04734222
75.05723111
75.13769333
75.07724889
75.08872444
75.14773333
75.08786222
75.17054222
75.14992444
75.24039111
75.18003111
75.17057333
75.21879111
75.21460889
75.24160444
75.28806667
75.35618222
75.37184444
75.37204444
75.17556
75.33582222
75.28007556
75.40177778
75.33288
75.27970222
75.44452
75.37954222
75.45741333
75.37951556
75.484
75.48232889
75.46981333
75.49850667
75.55921333
75.37158667
75.45357778
75.46488
75.45968889
75.63232444
75.57957778
75.55379556
75.52556
75.57669333
75.54024
75.66182667
75.63815111
75.50848444
75.61738667
75.58531556
75.77908889
75.67082667
75.67088444
75.71180444
75.69707111
75.71143111
75.70595111
75.7356
75.73594667
75.7386
75.80893778
75.81655111
75.87353778
75.85170667
75.80109333
75.93782222
75.88014222
75.85026667
75.84868
75.90439556
75.88758222
75.88893778
75.97297778
75.90295556
75.95527111
75.91899111
76.03449333
76.10644889
76.00989333
76.07394667
75.99676889
75.99757778
76.07198222
76.11189778
76.09868889
76.01845778
76.12069333
76.15674222
76.12767556
76.14252444
76.17828889
76.14722667
76.06895556
76.17448
76.206
76.09626667
76.32346667
76.15282222
76.24568444
76.32851111
76.21142222
76.20767556
76.31683111
76.32199556
76.22575556
76.33552
76.32874222
76.39011556
76.44577333
76.34446222
76.50166667
76.3254
76.50760889
76.50002222
76.47334667
76.40782222
76.32813778
76.43844889
76.5498
76.41272444
76.49388
76.52318222
76.59049333
76.56272
76.65930222
76.68145333
76.57616
76.65555556
76.60900889
76.57267111
76.74524444
76.49364889
76.67199111
76.73826667
76.50351111
76.72448
76.75049333
76.73795111
76.66028444
76.65918667
76.74034222
76.76165778
76.75049333
76.74766667
76.69391111
76.81596
76.81123111
76.83254222
76.86368889
76.87090222
76.78527556
76.93175111
76.89584444
76.87476444
76.95398667
76.86507556
76.92125333
77.00814667
76.87635111
76.81365333
76.96373333
76.99488
76.91329333
76.89333778
77.07427556
77.00108444
77.08662222
76.99537333
77.03733333
77.02556889
77.05452444
76.96226222
77.09371556
77.18441778
77.24864
77.19652889
77.13377333
77.28506667
77.23113778
77.26332
77.15148
77.15762222
77.22000444
77.18640444
77.16177778
77.27240444
77.26476444
77.36576
77.26283111
77.30848444
77.28431556
77.37323111
77.34292
77.33700444
77.28682667
77.32907556
77.47578222
77.44157778
77.47186222
77.42730222
77.45770222
77.58064444
77.46234222
77.57262667
77.42139111
77.48573333
77.47826222
77.53095111
77.51961778
77.49824889
77.44732
77.53594222
77.631
77.57303111
77.52628
77.51904444
77.69461778
77.64749333
77.64097778
77.76807111
77.62699111
77.62996
77.59979556
77.62961333
77.58038667
77.70693333
77.79250222
77.71114222
77.77759111
77.77075556
77.79679556
77.70658667
77.85283111
77.75056889
77.81926222
77.78145333
77.84758222
77.85196889
77.94860889
77.90621333
77.90731111
77.92392444
77.93277778
77.94921333
77.97961333
77.92995111
77.89401778
78.00360444
77.96968889
77.95527111
77.93744889
78.02679556
78.03362667
78.07582222
77.96712444
78.07114667
78.04236889
78.17883556
78.14838222
78.13644
78.08072444
78.10688
78.09699111
78.15899556
78.11743556
78.14806222
78.21658667
78.18872889
78.20484889
78.21834667
78.27807111
78.24225333
78.24179111
78.27744
78.23077778
78.20825333
78.26668
78.30673778
78.28623556
78.33015556
78.30538222
78.36499556
78.33748444
78.34777778
78.28542667
78.42160889
78.35536444
78.36571556
78.31325778
78.44612
78.47043556
78.33359111
78.50772444
78.41136889
78.49641778
78.56773778
78.45918667
78.55493333
78.51072444
78.58469778
78.50112
78.58169778
78.61013333
78.60416444
78.60104889
78.71378222
78.62325333
78.69933333
78.61561333
78.71360889
78.62088889
78.68753778
78.68520444
78.75808
78.65985333
78.70807111
78.73604889
78.79848444
78.72803111
78.74720889
78.79254222
78.77091556
78.82565333
78.90331556
78.94844889
78.87312
78.91672889
78.85697333
78.87652444
78.91416
78.81062667
78.92480444
78.96480444
78.96347556
79.04145778
78.93083111
79.01293778
79.05088889
79.03179556
79.03964
79.00157333
79.01155111
79.03018222
79.04927556
79.00165778
79.12160444
78.99067111
79.11474222
79.09602222
79.19280889
79.02905778
79.18949333
79.07872
79.22995556
79.19837333
79.19733778
79.16644889
79.10752889
79.19803111
79.16056444
79.24097333
79.23826222
79.23647111
79.26808
79.23664444
79.30854222
79.34816889
79.31653333
79.24973778
79.33201778
79.37977778
79.32304889
79.43506222
79.30966667
79.38583111
79.41129778
79.36437778
79.51860889
79.51575556
79.42716
79.41496
79.4436
79.41452889
79.52804
79.53905778
79.45262667
79.49089778
79.58866222
79.54399111
79.57089778
79.56256444
79.64645778
79.59607556
79.64164
79.62436444
79.66182667
79.66410667
79.62035556
79.68063111
79.63772
79.69885778
79.68738222
79.72945778
79.67555556
79.81185333
79.83552889
79.74269333
79.78156889
79.74194667
79.77857333
79.73845333
79.79648
79.81768
79.83827111
79.82546667
79.80824889
79.85741778
79.83867111
79.81897778
79.87325333
79.88150222
79.87610667
79.87639556
79.87616444
79.87209778
79.90751556
79.87432
79.94916
79.93516889
79.94918667
80.03368889
79.97476889
79.98555556
80.03008
80.02840889
80.06838222
80.04605778
80.07931111
80.03120444
80.05823111
80.14296
80.10027556
80.14365333
80.06604444
80.20779111
80.12920444
80.08014667
80.14255556
80.25667556
80.21422222
80.25252
80.25976
80.25742667 ] .* 1000; % [Pa]

Time_Exp = 0 : timeInterval : (length(Pressure_Exp) - 1) * timeInterval;
