# Supplementary material for: Osmosis-Based Pressure Generation: Dynamics and Application
Source: PLoS One. 2014 Mar 10;9(3):e91350. doi: 10.1371/journal.pone.0091350 (PMC3948862; doi:10.1371/journal.pone.0091350)
Supplement: File S3 — Sample calculation from File S1. Contains input parameters and resulting calculated pressure and time values. This file is also available on SourceForge: https://sourceforge.net/projects/osmoticpressurizationdynamics/files/. (XLSX) [file pone.0091350.s007.xlsx]

## Sheet: Sheet1
Parameter	Value
Pressure_Cutoff	120000
C_0	0.1
C_Out	0
P_0	2000
P_Out	0
V	'5.7711e-6 + 3.69131e-11 * P_In - 1.16582e-15 * P_In^2 + 2.1355e-20 * P_In^3 - 1.6605e-25 * P_In^4 + 4.73849e-31 * P_In^5'
A	0.00219
L_p	6.26e-13
Time_Scale	[0, 4000]
--
Time (s)	0	47.1206	282.724	682.724	1082.72	1482.72	1882.72	2282.72	2682.72	3082.72	3482.72	3882.72	4000
Pressure (Pa)	2000	2406.63	4598.46	9135.66	15379.3	24622.1	36125	46014	53902.8	60576.5	66527	72033.6	73590.4
